# Supplementary material for: Tipping the balance between erythroid cell differentiation and induction of anemia in response to the inflammatory pathology associated with chronic trypanosome infections
Source: Front Immunol. 2022 Nov 7;13:1051647. doi: 10.3389/fimmu.2022.1051647 (PMC9676970; doi:10.3389/fimmu.2022.1051647)
Supplement: Supplementary file 2 [file DataSheet_2.xlsx]

## Sheet: Genes explaination
Gene symbol	Protein name	Description	Expresison	Reference
C1qa	C1q	Complement C1q subcomponent subunit A	Monocytes(low)/Macropahge	NA
Adgre1	F4/80	Adhesion G protein-coupled receptor E1	Monocytes (low)/Macropahge	NA
C1qb	C1q	Complement C1q subcomponent subunit A	Monocytes (low)/Macropahge	NA
Fcgr1	CD64	High affinity immunoglobulin gamma Fc receptor I	Macrophages	NA
Ly6c2	Ly6c	Lymphocyte antigen 6C2	Monocytes (high)/Macrophages (low)	NA
Fcgr3	CD16	Low affinity immunoglobulin gamma Fc region receptor III	Monocytes/Macrophages	NA
Ccr2	CCR2	C-C chemokine receptor type 2	Monocytes	NA
C1qc	C1q	Complement C1q subcomponent subunit A	Monocytes (low)/Macropahge	NA
Itgam	CD11b	Integrin alpha-M	Monocytes/Granulocytes	NA
Hmox1	HO-1	Heme oxygenase 1		NA
Ftl1	Ferritin L subunit 1	Stores iron in a soluble, non-toxic, readily available form		NA
Plac8	Placenta-specific gene 8 protein	Placenta-specific gene 8 protein	Monocytes	NA
Hbb-bs	Hemoglobin	Beta adult s chain		NA
Alas2	ALAS2	5-aminolevulinate synthase, erythroid-specific, mitochondrial	Erythroid linage/Erythroblastic Island Macrophages	https://doi.org/10.1172/JCI137282.
Gypa	Ter119/Glycophorin-A	Major intrinsic membrane sialoglycoprotein of the erythrocyte	Erythroid linage/Erythroblastic Island Macrophages	https://doi.org/10.1172/JCI137282.
Nos2	iNOS	Produces nitric oxide (NO) which is a messenger molecule with diverse functions throughout the body	M1 Macrophages
Cd86	CD86	T-lymphocyte activation antigen CD86	M1 Macrophages	doi: 10.1186/s12931-018-0891-z
Arg1	Arginase-1	Plays a role in the immune response of alternatively activated or M2 macrophages in processes such as wound healing and tissue regeneration	M2 Macrophages	doi: 10.1615/CritRevImmunol.v32.i6.10
Mrc1	CD206	Macrophage mannose receptor 1	M2 Macrophages	doi: 10.1080/2162402X.2019.1683347
Stat6	STAT6	Signal transducer and transcription activator 6	M2 Macrophages	DOI: 10.1038/s41467-019-12384-2
Scd1	CD138	A marker highly specific for terminally differentiated normal plasma cells	Plasma cells/Macrophages	Macrophages ref: doi: 10.4049/jimmunol.1700099
Spic	SPIC	Required for red blood cells recycling and iron homeostasis	Red pulp macrophages	DOI: 10.1172/JCI137282
Cd5l	CD5L	CD5 antigen-like, acts as an inhibitor of apoptosis in macrophages	Macrophages	doi/10.1161/JAHA.115.002863
Mif	MIF	Macrophage migration inhibitory factor
Lgals3	Galectin-3	Involved in acute inflammatory responses including neutrophil activation and adhesion, chemoattraction of monocytes macrophages, opsonization of apoptotic neutrophils, and activation of mast cells
Fth1	Ferritin heavy chain	Stores iron in a soluble, non-toxic, readily available form
Slc40a1	Ferroportin	Major iron transporter that plays a key role in balancing cellular and systemic iron levels.
Vcam1	VCAMP1	Vascular cell adhesion protein 1, interacts with integrin alpha-4/beta-1 (ITGA4/ITGB1)
Itga4	Integrin alpha-4	Integrin alpha-4/beta-1 is a receptor for VCAM1 and recognizes the sequence Q-I-D-S in VCAM1
Itgb1	Integrin beta-1	Integrin alpha-4/beta-1 is a receptor for VCAM1 and recognizes the sequence Q-I-D-S in VCAM1
Kit	c-Kit/CD117	Mast/stem cell growth factor receptor Kit
Gata1	GATA-1	Erythroid transcription factor	Erythrocytes linage
Tal1	TAL1	DNA binding of the basic helix-loop-helix transcription factor, TAL1/SCL, is required for normal erythropoiesis.	Erythrocytes linage	DOI: 10.1074/jbc.M112.378398
Klf1	Krueppel-like factor 1	Transcription regulator of erythrocyte development.	Erythrocytes linage	doi: 10.1101/gr.106575.110
E2f8	E2F8	Transcription regulator of erythrocyte development.	Erythrocytes linage	doi: 10.1182/blood-2011-10-388231
Gfi1b	Zinc finger protein Gfi-1b	Essential proto-oncogenic transcriptional regulator necessary for development and differentiation of erythroid and megakaryocytic lineages	Erythrocytes linage	doi: 10.3389/fonc.2017.00054
Tfrc	CD71	Transferrin receptor protein 1 that mediates the uptake of transferrin-iron complexes and is highly expressed on the surface of cells of the erythroid lineage		DOI: 10.1309/AJCPCRK3MOAOJ6AT
Igf1	IGF-I	Insulin-like growth factor I
Gata2	GATA-2	Stem cell maintenance transcription factor	HSPC	doi: 10.1016/j.biocel.2011.12.004
Bcl11a	BCL-11A	Erythroid enhancer	Erythrocytes linage	doi: 10.1126/science.1242088
Sox6	SOX-6	Transcription factor that necessary for Efficient Erythropoiesis	Erythrocytes linage	https://doi.org/10.1371/journal.pone.0012088
Malat1	MALAT 1
Xpo7	Exportin-7
Hba-a2	Alpha globin 1

## Sheet: Fig. S3D signature gene list
	Reference: Macrophage Activation State Markers RnD system
	M1 genes	M2a genes	M2b genes	M2c genes	M2d genes
	Cd74	Cd200r1	Cd74	Tgfb1	Il12b
	Cd80	Clec10a	Il10	Cd163	Il10
	Ccl3	Pparg	Csf2	Slamf1	Nos2
	Cd36	Stat6	Ccl1	Il10	Tnf
	Il12b	Ccl24	Irf4	Arg1	Vegfd
	Ccl8	Fcer1a	Cd86	Irf4	Cxcl10
	Cd68	Cd163	Tnf	Cxcl13	Ccl5
	Cxcl16	Il10	Il6	Msr1
	Nos2	Arg1	Il1b	Mrc1
	Cd86	Ccl1	Cxcl3	Il4ra
	Cxcl13	Irf4	Il4ra	Tlr8
	Il23a	Il1rap	Ptgs2	Tlr1
	Il6	Il1r2	Socs3	Ccr2
	Stat1	Cxcr2	Cxcl2	Socs3
	Fcgr2b	Il4ra	Sphk1
	Il1b	Ccl22
	Cxcl3	Ccl17
	Cxcl9	Ccl2
	Irf5	Cd209c
	Il15	Cxcr1
	Cx3cl1
	Ptgs2
	Ccl5
	Ccl2
	Il18
	Ifng
	Cxcl2
	Fcgr3
	Ccl19
	Il17d

## Sheet: Fig. 5D Signature gene list
Chromatinn condensation and histones release		Enucleation		Autophagy		Proliferation		Possitive regulators
Gene		Gene		Gene		Gene		Gene
Hdac2		Hdac6		Atg13		Mki67		Nfix
Kmt5a		Ap2m1		Cdc37		Pclaf		Gtf2b
E2f2		Klf1		Hsp90b1		Pcna		Terf2ip
Xpo7		Foxo3		Atg7				Calcoco1
Wdr26		Diaph3		Atg5				Foxo3
		Plek2		Bnip3l				Chd2
		Dync2h1		Gata1				Rnf10
		Tmod1		Atg13				Pbx1
		Dmtn						Kdm5d
		Cebpg						Gtf2i
		Med1						Snca
		Rb1						Akap8l
		Sp3						Dennd4a
		Tspo2						Jmjd1c
Ref: 10.1073/pnas.1915085117
